# Supplementary material for: Changes in Renal Resistive Index Values in Healthy Puppies during the First Months of Life
Source: Animals (Basel). 2020 Aug 3;10(8):1338. doi: 10.3390/ani10081338 (PMC7459847; doi:10.3390/ani10081338)
Supplement: Supplementary file 1 [file animals-10-01338-s001.zip]

Archive with 2 entries (2 files):
- supplementary material.pdf
- __MACOSX/._supplementary material.pdf
